# Supplementary material for: EXEQ and InEXEQ: software tools for experiment planning at the Extreme Environment Diffractometer
Source: J Appl Crystallogr. 2020 Oct 19;53(Pt 6):1613–9. doi: 10.1107/S1600576720011942 (PMC7710490; doi:10.1107/S1600576720011942)
Supplement: Supplementary file 1 [file j-53-01613-sup1.txt]

- Choppers:
    Frequency: 120.0
    Suppression: 1
  Field:
    Direction: -12.0
  Lambda:
    Max: 7.2
    Min: 0.7
    Res: 0.0076
  Sample:
    Angles: 90.0,90.0,90.0
    Constants: 4.0,4.0,4.0
    chi: 0.0
    omega: 0.0
    phi: 0.0
    u: 0.0,0.0,1.0
    v: 1.0,0.0,0.0
  hkl:
    h: h
    k: 0.0
    l: l
- Cryostat: Back
  Detectors:
    Active:
    - true
    - true
    - true
    - true
    - true
    - true
    Backward: Symmetrical
    Forward: Fixed
  Guide: Long
- - 0.0,0.0,0.0
  - 0.0,0.0,0.0
  - 0.0,0.0,0.0
  - 0.0,0.0,0.0
  - 0.0,0.0,0.0
- 3.0
