# Supplementary material for: EXEQ and InEXEQ: software tools for experiment planning at the Extreme Environment Diffractometer
Source: J Appl Crystallogr. 2020 Oct 19;53(Pt 6):1613–9. doi: 10.1107/S1600576720011942 (PMC7710490; doi:10.1107/S1600576720011942)
Supplement: Supplementary file 3 [file j-53-01613-sup3.txt]

- Choppers:
    Frequency: 120.0
    Suppression: 1
  Field:
    Direction: -11.0
  Lambda:
    Max: 7.0
    Min: 0.7
    Res: 0.01
  Sample:
    Angles: 90.0,90.0,120.0
    Constants: 14.597,14.597,7.796
    chi: 0.0
    omega: -10.0
    phi: 0.0
    u: 0.0,0.0,1.0
    v: 1.0,1.0,0.0
  hkl:
    h: h
    k: k
    l: -0.5
- Cryostat: Back
  Detectors:
    Active:
    - true
    - true
    - true
    - true
    - true
    - true
    Backward: Symmetrical
    Forward: Fixed
  Guide: Long
- - -2.0,-2.0,-0.5
  - -3.0,-3.0,-0.5
  - -2.0,-4.0,-0.5
  - 0.0,0.0,0.0
  - 0.0,0.0,0.0
- 3.0
