# Supplementary material for: EXEQ and InEXEQ: software tools for experiment planning at the Extreme Environment Diffractometer
Source: J Appl Crystallogr. 2020 Oct 19;53(Pt 6):1613–9. doi: 10.1107/S1600576720011942 (PMC7710490; doi:10.1107/S1600576720011942)
Supplement: Supplementary file 4 [file j-53-01613-sup4.txt]

- Choppers:
    Frequency: 120.0
    Suppression: 1
  Field:
    Direction: -12.0
  Lambda:
    Ei: 12.0
    FWHM: 0.7
    Flux: 20
    MaxLoss: 7.9
    Res: 10.114
  Sample:
    Angles: 90.0,90.0,90.0
    Constants: 8.995,8.995,6.65
    chi: 0.0
    omega: 0.0
    phi: 0.0
    u: 0.0,0.0,1.0
    v: 1.0,1.0,0.0
  hkl:
    dE: 0.0:0.1:15.0
    h: -2.0:0.025:1.0
    k: -0.2:0.2
    l: l
- Cryostat: Back
  Detectors:
    Active:
    - true
    - true
    - true
    - true
    - true
    - true
    Backward: Symmetrical
    Forward: Fixed
  Guide: Short
- - 0.0,0.0,0.0,0.0
  - 0.0,0.0,0.0,0.0
  - 0.0,0.0,0.0,0.0
  - 0.0,0.0,0.0,0.0
  - 0.0,0.0,0.0,0.0
- 3.0
